# Supplementary material for: Spatiotemporal control of coacervate formation within liposomes
Source: Nat Commun. 2019 Apr 17;10:1800. doi: 10.1038/s41467-019-09855-x (PMC6470218; doi:10.1038/s41467-019-09855-x)
Supplement: Supplementary file 10 — Source Data [file 41467_2019_9855_MOESM10_ESM.xlsx]

## Sheet: Fig. 1f
Fig. 1f
Dataset 1	absorbance
[ATP] (mM)	1	2	3	4	5	6	7	8	9
0	0.0016	0.0012	0.002	0.002	0.002	0.0021	0.0021	0.0019	0.0008
2	-0.0024	-0.0025	-0.0033	-0.0028	-0.0022	-0.0033	-0.0024	-0.0007	-0.0014
4	0.0001	-0.0008	-0.0001	-0.0008	0.0002	-0.0013	-0.0006	-0.0018	-0.0013
6	0.4595	0.4042	0.3536	0.2994	0.2527	0.2069	0.164	0.1297	0.1089
8	1.4851	1.3297	1.3536	1.3277	1.2781	1.3348	1.2924	1.1025	1.282
10	1.7395	1.5245	1.6271	1.5336	1.4941	1.4566	1.4388	1.4237	1.3299
Dataset 2	absorbance
[ATP] (mM)	1	2	3	4	5	6	7	8	9
0	0.0481	0.0486	0.0474	0.0475	0.0468	0.0451	0.0445	0.0435	0.0439
2	0.0377	0.00361	0.0363	0.0357	0.0356	0.0345	0.0343	0.0343	0.0357
4	0.0133	0.0135	0.0133	0.0125	0.0125	0.0115	0.0116	0.0115	0.011
6	0.0016	0.0012	0.0024	0.0014	0.0011	0.0013	0.0017	0.0018	0.0014
8	1.4593	1.428	1.3449	1.1585	1.1596	1.2747	0.9987	1.2662	1.1956
10	1.6256	1.5437	1.6976	1.5384	1.5358	1.6175	1.7529	1.4567	1.5971
Dataset 3	absorbance
[ATP] (mM)	1	2	3	4	5	6	7	8	9
0	0.0114	0.0107	0.0106	0.0158	0.0174	0.0188	0.0214	0.0117	0.0038
2	0.0097	0.0212	0.0125	0.0278	0.0285	0.0253	0.0303	0.0266	0.0214
4	0.0036	0.0031	0.0037	0.0027	0.0038	0.0032	0.0031	0.0033	0.0048
6	0.037	0.0188	0.0378	0.022	0.039	0.0458	0.046	0.051	0.0462
8	1.306	1.3503	1.3554	1.1627	1.3865	1.2491	1.0377	1.3028	1.1317
10	1.4093	1.2615	1.4875	1.5767	1.2432	1.3809	1.4842	1.4782	1.4897

## Sheet: Fig. 1g,i
Fig. 1g,i
1.2 mg/mL pLL	1.2 mg/mL pLL	5.5 mg/mL pLL	5.5 mg/mL pLL	15.2 mg/mL pLL	15.2 mg/mL pLL
liposome area	cacervate area	liposome area	cacervate area	liposome area	cacervate area
79.1402	3.12595	140.714	5.995	66.8814	5.50541
102.013	1.21306	110.808	6.718	68.3044	5.06218
77.5773	1.34136	187.37	9.681	54.3542	2.23949
90.536	0.93312	159.785	6.718	62.9506	3.68582
108.895	1.44634	169.548	6.485	106.002	6.71846
89.7661	1.93622	170.481	8.783	114.995	5.06218
49.572	1.0031	195.442	7.185	91.5857	7.1267
39.9725	1.59797	155.854	3.732	81.8346	3.84912
60.2912	0.93312	159.703	5.645	76.7724	4.89888
75.0228	1.63296	180.652	5.225	57.8768	3.41755
61.6326	1.93622	119.019	5.739	89.7312	4.89888
109.758	2.06453	171.881	8.771	69.4824	3.82579
55.7889	1.13141	147.713	4.852	75.0228	3.82579
101.302	3.41755	147.806	6.299	87.2001	4.89888
95.4582	2.98598	179.392	8.258	70.2173	4.46731
114.051	1.81958	167.028	6.718	88.0399	6.29856
134.054	3.4992	159.61	5.225	95.4932	5.22547
97.1378	1.93622	126.578	4.899	71.8269	5.48208
80.085	2.06453	166.982	6.73	83.4676	5.0855
102.013	2.6244	174.447	6.205	89.7661	4.26902
94.3618	2.23949	131.99	4.642	88.903	4.64227
79.1402	1.5863	171.881	5.225	78.4287	3.68582
53.7011	1.0031	138.568	6.905	66.2982	4.26902
82.6861	1.70294	153.615	6.509	87.0601	4.91054
120.186	3.19594	204.68	6.299	75.9093	4.64227
60.9327	1.30637	157.324	5.225	71.0571	5.26046
72.5967	0.921456	148.949	5.272	111.904	6.90509
87.27	0.81648	137.332	5.272	67.7912	3.68582
71.7569	1.21306	192.736	5.272	98.0476	4.2457
104.894	1.59797	174.54	6.299	90.6759	4.47898
79.1402	1.13141	171.881	9.471	71.0571	3.68582
52.8612	0.81648	139.828	4.899	112.954	4.89888
100.147	1.21306	150.372	5.062	147.806	8.2931
121.399	2.77603	145.473	6.718	100.124	4.01242
104.859	2.05286	195.337	6.299	60.9094	1.81958
37.5464	0.69984	175.73	6.299	97.1495	4.01242
82.8144	1.93622	143.141	5.225	77.7756	3.67416
109.758	1.81958	160.777	7.185	106.002	5.73869
107.029	1.0031	121.119	2.659	75.0228	3.4992
102.013	1.44634	135.326	4.899	91.6674	4.26902
68.6076	1.34136	202.79	6.718	136.504	3.68582
116.01	2.05286	163.063	7.127	116.01	4.2457
103.88	1.30637	153.825	5.016	119.113	6.24024
60.2912	1.44634	167.028	5.086	141.928	5.50541
84.389	1.70294	158.607	5.739	92.6588	3.35923
67.7445	1.70294	129.797	5.086	103.81	4.81723
80.1084	1.0031	134.323	3.686	61.6326	2.42611
50.8784	1.0031	154.746	3.849	70.9638	3.35923
71.0571	1.18973	128.841	6.299	119.054	4.89888
95.4932	1.59797	144.307	4.012	102.83	6.73013
68.6076	2.51942	156.041	7.757	103.81	4.46731
88.903	3.4992	210.232	6.718	121.306	4.64227
56.5004	2.77603	170.738	5.995	63.1372	3.35923
63.8954	2.98598	190.543	5.505	68.631	2.23949
38.6428	1.44634	165.792	5.505	108.895	4.07074
65.505	1.44634	150.174	4.269	94.4551	4.01242
59.4397	1.30637	195.477	8.293	150.046	4.01242
90.6993	2.06453	199.291	8.351	91.6674	4.46731
46.2828	1.30637	152.612	5.086	100.147	4.89888
96.2047	2.41445	128.677	3.849	70.2173	4.07074
46.1661	0.93312	152.378	4.246	89.8711	3.84912
63.1839	1.93622	131.792	4.642	81.8813	3.68582
92.6588	1.93622	162.13	8.048	107.869	3.41755
87.0601	1.44634	185.061	6.509	104.883	3.52253
116.01	1.70294	151.212	3.359	98.1176	5.22547
95.4932	1.44634	158.49	6.905	100.054	5.01552
97.1378	1.70294	143.234	5.505	110.89	4.46731
108.848	1.44634	152.612	3.826	95.3532	4.46731
83.4676	1.44634	143.234	5.925	103.81	4.07074
100.124	2.65939	160.66	5.505	98.0476	3.68582
115.042	3.68582	150.174	5.995	85.2172	5.73869
66.2982	1.81958	127.651	6.24	135.279	5.73869
81.0415	1.70294	169.676	7.792	107.869	5.22547
		135.279	7.185	102.911	4.46731
		131.885	6.835	77.449	3.19594
		183.545	6.905	88.0399	6.50851
		134.323	6.299	96.2047	4.46731
		137.332	7.127	90.536	5.92531
		187.37	8.538	103.81	5.7037
		147.585	7.71	102.83	6.73013
		142.091	5.925	77.5773	3.82579
		184.944	6.509	86.1853	4.64227
		158.35	9.413	78.4287	5.50541
		129.797	5.225	75.9093	4.26902
		191.336	7.792	107.869	5.9953
		141.928	7.465	98.2342	3.4992
		114.051	4.269	88.0399	5.22547
		167.028	7.442	77.7756	3.84912
		136.282	6.299	99.0507	5.73869
		139.665	7.465	122.285	4.46731
		106.002	3.499	80.9832	3.19594
		170.714	8.048	98.1176	4.01242
		153.825	7.465	97.1378	4.89888
		144.4	2.239	108.907	5.22547
		135.349	4.899	123.253	6.71846
		143.234	5.086	92.5422	4.2457
		206.173	7.792	100.054	4.43232
		107.064	3.359	107.064	4.47898
		175.73	6.835	92.5422	4.89888
		136.515	3.418	127.219	5.0855
		144.027	6.485	94.4784	6.19358
		187.37	6.485	94.4317	5.73869
		159.785	6.509	98.1176	5.50541
		174.54	5.995	95.4932	4.89888
		96.228	5.739	129.855	5.73869
		166.982	6.509	101.15	4.46731
		163.226	6.299	102.013	4.46731
		168.102	10.031	103.88	5.0855
		135.326	5.225	129.762	5.22547
		157.324	5.704	99.0973	4.43232
		161.85	5.739	106.889	4.6656
		166.982	5.925	96.438	4.47898
		162.13	5.995	159.599	4.91054
		146.453	4.911	70.2173	2.51942
		183.498	5.505	75.921	4.07074
		148.926	7.757	106.002	3.82579
		165.769	7.127	104.988	5.0855
		163.226	7.185	100.124	6.24024
		170.738	6.905	101.99	5.0855
		150.174	5.482	116.92	5.50541
		164.462	4.642	93.4986	4.64227
		165.792	8.048	90.6759	4.81723
		158.607	6.299	111.788	3.4992
		169.676	8.048	72.3635	3.84912
		152.612	7.185	109.758	4.26902
		168.836	5.086	102.911	5.50541
		145.473	5.995	80.085	3.19594
		162.036	5.995	88.0749	3.41755
		167.133	6.439	92.6588	3.82579
		166.982	6.439	84.354	3.4992
		166.982	6.509	79.2685	2.97432
		152.577	9.413	88.973	3.67416
		164.311	8.293	92.5422	6.50851
		166.947	5.26	88.903	4.47898
		152.623	6.24	72.4684	3.67416
		159.703	7.185	76.7958	2.42611
		144.4	8.048	81.8813	3.68582
		168.218	7.757	83.4676	3.80246
		184.711	6.509	98.8524	4.46731
		168.265	6.509	71.0104	2.51942
		169.548	6.905	82.8144	5.73869
		144.4	4.911	88.973	3.4992
		154.746	8.048	96.1347	4.89888
		150.174	6.905	115.042	5.06218
		139.641	6.24	98.1176	3.84912
		151.539	6.905	102.013	4.07074
		161.955	5.062	119.113	6.43853
		168.218	7.465	104.988	6.48518
		164.591	8.048	80.085	3.4992
		151.329	5.995	108.907	5.26046
		134.323	7.792	119.113	4.6656
		154.711	7.185	100.147	4.15238
		150.174	5.086	81.7646	3.82579
		165.769	5.225	97.0911	5.0855
		165.769	6.905	116.978	3.4992
		139.641	7.185	90.6993	3.27758
		157.196	6.835	106.889	5.50541
		142.487	6.905	95.3532	2.51942
		171.986	6.509	71.8269	2.97432
		143.234	4.642	120.163	4.64227
		153.638	5.704	93.4986	2.77603
		138.475	3.826	115.94	4.26902
		159.703	6.905	80.1084	3.82579
		157.196	5.505	85.1939	4.6656
		159.785	7.465	76.7724	3.68582
		174.54	7.465	80.9832	4.64227
		134.323	5.739	80.9948	4.89888
		165.769	6.73	92.5422	4.89888
		169.548	7.442	69.4824	3.35923
		151.282	7.442	74.2647	3.68582
		148.949	7.792	111.904	5.22547
		158.607	5.225	65.505	3.52253
		180.909	6.509	76.7724	3.19594
		163.249	7.185	130.683	5.7037
		155.691	6.73	70.9521	3.19594
		151.399	6.299	84.389	3.35923
		131.71	5.225	88.903	3.82579
		160.917	7.442	67.7795	3.19594
		147.526	7.185	65.505	4.26902
		175.73	7.185	75.0228	3.19594
		171.706	6.24	57.9001	2.65939
		154.746	6.205	63.1839	3.19594
		170.738	5.225	81.9046	2.41445
		160.917	3.826	87.27	4.26902
		181.97	5.26	84.389	4.07074
		162.141	5.26	89.7661	7.46496
		154.805	5.925	85.2172	2.98598
		163.226	5.995	72.5967	3.82579
		162.036	6.73	50.9484	1.81958
		147.865	5.995	96.228	2.6244
		159.785	6.205	120.209	4.47898
		156.041	7.465	95.3182	7.1267
		168.218	7.792	127.651	5.50541
		165.769	5.739	67.7795	2.98598
		162.13	6.24	71.7569	3.82579
		154.805	5.505	88.973	3.67416
		165.769	5.505	93.5569	4.43232
		178.459	5.704	88.903	4.91054
		154.793	6.905	99.179	2.98598
		184.711	6.718	72.3751	3.4992
		147.806	5.739	89.7661	3.41755
		163.763	6.299	104.894	4.89888
		145.707	6.299	77.7756	4.2457
		157.091	6.299	72.5967	2.97432
		181.97	6.299	129.855	6.24024
		149.999	6.718	78.3121	4.64227
		153.825	4.479	102.013	2.77603
		164.556	7.792	55.7539	4.01242
		171.881	6.718	85.3105	4.64227
		184.944	6.625	80.1084	5.7037
		191.056	6.205	99.7739	3.52253
		153.825	6.205	81.8813	3.4992
		153.825	5.225	135.349	5.0855

## Sheet: Fig. 2d
Fig. 2d
time (min)	number of coacervates
0	0	0	0	0	0	0	0	0	0	0	0	0
0.0722222	8	10	5	6	2	4	3	8	10	15	8	14
0.405556	9	6	4	8	2	4	3	8	7	8	8	10
0.738889	7	9	6	8	2	2	2	6	6	6	6	8
1.40556	4	5	4	5	2	3	3	4	4	4	4	6
2.07222	3	3	5	3	1	2	2	3	4	5	2	6
3.40556	2	2	4	3	1	2	2	2	5	2	2	5
4.73889	2	2	4	2	1	2	2	2	3	2	1	3

## Sheet: Fig. 2e
Fig. 2e
time (min)	size of coacervates
0.161111	60	37	69	52	21	69	34	32	32	32	37	32	37	37	37	21	104	21	21	32	52	32	112	32	32	16	32	60	32	44	52	16	12	37	44	44	37	32	21	37	34	60	60	52	60	69	37	52	69
0.522222	177	52	156	112	69	37	69	32	26	69	112	37	52	34	86	64	37	80	32	52	300	207	37	52	104	37	37	37	216	34	37	44	52	21	80	80	60	97	34	69	52	80	97	52	69	80	216	69	32
0.866667	52	32	156	104	32	32	112	69	156	69	86	69	60	32	37	177	166	69	37	208	349	156	152	216	37	32	26	52	37	37	137	37	14	52	60	137	80	52	124	124	216	52	26	156	52	34
1.53889	37	80	398	137	124	192	32	166	300	192	70	26	37	156	255	274	124	70	44	151	86	80	225	124	208	112	69	34	97	44	80	80	166	274	112	274
2.22222	238	124	366	177	146	32	592	238	436	52	225	146	316	97	146	69	256	32	166	97	156	228	328	104	80	383
3.51667	349	156	256	52	177	882	70	349	328	112	344	256	225	366	86	80	274	97	216	60	97	293	256	398	97
4.85	349	137	238	37	216	749	225	640	436	293	274	384	156	37	366	124	80	592	52	690	37
[truncated: 9 more columns]

## Sheet: Fig. 2f
Fig. 2f
liposome	coacervate phase intensity (a. u.), time interval 4 s
1	0	0	0.00441653	0.0136463	0.00479669	0.0023157	0.00676529	0.00448264	0.00666612	0.0044	0.0022	0.00456529	0.00674876	0.00236529	0	0.00673223	0.00226612	0.00693058	0.00223306	0.0113967	0.0111653	0	0.00236529	0.00233223	0	0	0	0	0.136385	0.0046314	0.225486	0.240149	0.862164	0.814851	1.07346	0.886436	0.91155	1.375	1.15041	1.47476	1.13272	1.51374	1.27778	1.45531	1.07184	0.990755	1.40021	1.3205	1.69435
2	NaN	NaN	NaN	NaN	NaN	NaN	NaN	NaN	NaN	NaN	NaN	NaN	NaN	NaN	NaN	NaN	NaN	NaN	NaN	0	0	0.00269587	0.00262975	0.00259669	0	0	0	0	0	0.136354	0.145317	0.13664	0.278674	0.419426	0.27498	0.335476	0.322602	0.454045	0.344904	0.20378	0.482853	0.666783	0.557603	0.681261	0.500967	0.617507	0.690964	0.512306	0.732104
3	NaN	NaN	NaN	NaN	NaN	NaN	NaN	NaN	NaN	NaN	NaN	NaN	NaN	NaN	NaN	0	0.0019686	0.0080562	0.0019686	0.00228264	0.00226612	0	0.0060876	0.00198512	0.00405289	0.00205124	0.00201818	0.0020843	0.00421818	0.0315455	0.0110992	0.0022	0.00411901	0.00855207	0.103954	0.100469	0.0513289	0.200631	0.14286	0.290407	0.491926	0.73302	0.618296	0.31575	1.18591	1.07931	0.964514	1.69812	1.6834
4	0	0	0	0.00234988	0	0	0	0	0	0	0.00224584	0	0.00232015	0	0.00236474	0	0	0	0	0	0	0	0	0	0	0	0	0	0	0.00715369	0.0136683	0.0484394	0.136865	0.0995496	0.17143	0.233203	0.421006	0.25504	0.887904	0.917033	0.951089	0.818349	0.770847	0.745865	1.02765	1.11237	1.06484	1.1159	1.495
5	0	0	0.0023157	0	0	0	0	0	0	0	0	0	0	0	0	0	0	0	0	0	0	0	0	0	0	0	0	0	0.00289421	0	0.00719504	0.00474711	0.0550595	0.0623537	0.0327157	0	0.00749256	0.041714	0.0839719	0.0933818	0.0866017	0.0570612	0.055805	0.0646347	0.0919719	0.00967603	0.0977653	0.365415	0.317808
6	NaN	NaN	NaN	NaN	NaN	NaN	NaN	NaN	NaN	NaN	NaN	NaN	NaN	NaN	0	0.005404	0.010868	0.002742	0.005344	0.007866	0.01325	0.021356	0.01353	0	0.002602	0	0	0	0.025158	0.23448	0.360516	0.617418	0.744394	1.22604	1.32363	1.64778	1.79143	1.72291	1.69195	1.83821	1.62268	1.59808	1.70907	1.24743	0.781142	0.45202	0.641576	0.554734	0.726216
7	0	0	0	0	0	0	0	0	0	0	0	0	0	0	0	0	0	0	0	0	0	0	0	0	0	0	0	0	0.00215041	0.0248446	0.0413835	0.0720479	0.0576893	0.0952314	0.0733736	0.0412364	0.0564364	0.166098	0.272689	0.219635	0.22758	0.00693058	0.00686446	0.0110165	0.50456	0.493205	0.603641	0.6998	0.450539
8	0	0.00209362	0	0	0	0	0	0	0	0	0	0	0.00221365	0	0	0	0	0	0	0	0	0	0	0	0	0	0	0	0	0	0.00478738	0.136977	0.239901	0.49851	0.980703	0.876967	1.05548	1.27189	1.48251	1.50935	1.43187	1.47983	1.35221	1.17771	1.2717	1.03796	1.24342	1.51677	1.15539
9	0	0	0.00200165	0	0.00203471	0	0	0.00200165	0	0	0	0	0	0	0	0	0	0	0	0	0	0	0	0	0	0	0	0	0.00206777	0.0223967	0.0153174	0.050995	0.0153339	0.0020843	0.0433736	0.00812231	0.032686	0.0762529	0.113002	0.0180628	0.109101	0.135845	0.256392	0.268694	0.397788	0.43481	0.414144	0.437388	0.392402
10	0	0	0	0	0	0	0	0	0	0	0	0	0	0	0	0	0	0	0	0	0	0	0	0	0	0	0	0	0.00398152	0.0446253	0.0502671	0.0423369	0.105841	0.0103924	0.201076	0.123369	0.249659	0.0144209	0.0275715	0.100921	0.0710815	0.120749	0.0712867	0.218976	0.182021	0.213343	0.0696217	0.0467883	0.0550317
11	NaN	NaN	NaN	NaN	0	0.00274711	0.0054281	0.00274711	0	0	0.00279669	0.00428595	0.00139008	0.00137355	0.00152231	0.00425289	0.00142314	0	0.00268099	0.00281322	0.00140661	0	0	0.00137355	0	0.00135702	0.00162149	0	0.0129901	0.18281	0.222245	0.283217	0.447529	0.223721	0.180815	0.24298	0.457813	0.436268	0.647349	0.651767	0.613664	0.571162	0.528334	0.56898	0.514205	0.620831	0.460053	0.611385	0.489112
12	0	0	0	0	0	0.0022257	0	0	0	0	0	0	0	0	0	0	0	0	0	0	0	0	0	0	0	0	0	0	0	0.045327	0.107238	0.0948861	0.0547482	0.417275	0.457984	0.416017	0.11669	0.0359245	0.0355314	0.169542	0.369468	0.633749	0.712049	0.67589	0.482617	0.570264	0.261981	0.762923	0.658059
[truncated: 27 more columns]

## Sheet: Fig. 2g
Fig. 2g
liposome	dilute phase intensity (a. u.), time interval 4 s
1	4.65937	4.6923	4.61453	4.64351	4.68079	4.62331	4.62616	4.61784	4.59846	4.59775	4.6447	4.65459	4.63487	4.6445	4.6504	4.65544	4.71407	4.704	4.69773	4.66076	4.62752	4.65242	4.44589	4.11318	3.87672	3.73612	3.55816	3.44386	3.07922	2.89193	2.63825	2.57584	2.37443	2.33915	2.21457	2.25752	2.25973	2.01312	2.05067	1.87054	2.00474	1.94524	2.00822	2.13683	2.39329	2.48713	2.24721	2.19157	2.05266
2	NaN	NaN	NaN	NaN	NaN	NaN	NaN	NaN	NaN	NaN	NaN	NaN	NaN	NaN	NaN	NaN	NaN	NaN	NaN	5.85392	5.84726	5.87595	5.88953	5.88636	5.88345	5.74317	5.18929	4.74552	4.16671	3.78596	3.49418	3.4055	3.2231	3.12842	3.15466	3.31452	3.28055	3.1082	3.1771	3.19228	3.06774	2.99332	3.00086	3.02906	3.18313	3.13009	3.12951	3.09823	3.13102
3	NaN	NaN	NaN	NaN	NaN	NaN	NaN	NaN	NaN	NaN	NaN	NaN	NaN	NaN	NaN	3.88342	3.89604	3.85914	3.83986	3.79086	3.76415	3.72683	3.71747	3.68959	3.6283	3.56442	3.43188	3.26553	3.23969	3.11094	3.04526	2.9464	2.83156	2.79519	2.69065	2.63667	2.65181	2.58691	2.55621	2.48699	2.35935	2.36584	2.37006	2.55332	2.17352	2.19656	2.28112	2.00774	1.95058
4	4.66084	4.64805	4.64103	4.64701	4.6581	4.66157	4.65135	4.66769	4.61037	4.64732	4.64345	4.63701	4.6211	4.6169	4.60748	4.57617	4.60097	4.07152	4.00822	3.88106	3.78052	3.70334	3.65428	3.58575	3.54515	3.48422	3.43463	3.34228	3.27407	3.22839	3.13324	2.99132	2.83526	2.7876	2.70821	2.65447	2.43943	2.48188	2.21506	2.16108	2.18161	2.21336	2.26231	2.23487	2.16327	2.09206	2.03914	1.96518	1.674
5	4.2786	4.28511	4.23026	4.18414	4.19585	4.2242	4.21939	4.2157	4.22105	4.19298	4.14671	4.16735	4.17759	4.23614	4.22164	4.22668	4.19902	4.24392	4.32588	4.32417	4.31107	4.27172	4.15479	4.1405	4.11767	4.06452	4.07758	4.01379	4.03805	4.0089	3.93922	3.94838	3.9331	3.89	3.92967	3.92051	3.84232	3.83341	3.80753	3.77233	3.79858	3.76894	3.74637	3.7198	3.69885	3.69473	3.69548	3.51453	3.58442
6	NaN	NaN	NaN	NaN	NaN	NaN	NaN	NaN	NaN	NaN	NaN	NaN	NaN	NaN	4.62645	4.65506	4.72858	4.69241	4.74996	4.73913	4.80229	4.78519	4.77665	4.28758	4.04827	3.9704	3.88779	3.88223	3.77424	3.50088	3.50248	3.21289	3.15914	2.86309	2.88533	2.75446	2.51761	2.50544	2.51756	2.44477	2.27979	2.2562	2.0865	2.0674	2.11869	2.19717	2.12101	2.0208	1.96578
7	2.61546	2.5715	2.5621	2.56753	2.54262	2.5154	2.48223	2.48279	2.49144	2.50104	2.50238	2.47748	2.48852	2.48183	2.45989	2.46989	2.44991	2.43129	2.46201	2.46135	2.44421	2.43512	2.44389	2.40453	2.41582	2.39064	2.38572	2.35934	2.38321	2.34996	2.29233	2.32958	2.32326	2.31142	2.30968	2.2972	2.2418	2.18802	2.16432	2.177	2.17032	2.30868	2.33001	2.32571	2.04075	2.0076	1.88787	1.82044	1.89418
8	3.47987	3.49225	3.3004	3.29389	3.27779	3.19388	3.09009	2.99711	3.0916	3.04924	3.12645	3.12675	3.09813	3.11856	3.10304	3.05439	3.02074	2.96215	2.94916	2.93032	2.91873	2.82779	2.79838	2.79398	2.72037	2.62577	2.5972	2.5407	2.42043	2.19922	2.01045	1.86986	1.68216	1.51105	1.42721	1.52203	1.46747	1.15975	0.911705	0.803981	0.813476	0.841293	0.900802	1.05618	0.991472	1.24852	1.15445	1.08238	1.42028
9	3.49998	3.48108	3.46491	3.46219	3.4285	3.41528	3.40166	3.17197	3.06242	3.06657	3.08867	3.10474	3.07884	3.00798	2.99705	2.943	2.89206	2.86508	2.80415	2.79031	2.80268	2.79795	2.75377	2.73054	2.71533	2.67105	2.53187	2.4258	2.32168	1.69594	1.56576	1.41889	1.37394	1.27592	1.22477	1.21934	1.07045	1.04968	0.973673	1.06461	1.05194	1.07095	1.03302	1.05896	0.922336	0.901049	0.83595	0.809939	0.796617
10	3.32345	3.33419	3.31012	3.29772	3.28709	3.31964	3.3048	3.32833	3.34729	3.31481	3.27895	3.31048	3.29672	3.28981	3.02409	3.00565	2.96215	2.9368	2.87346	2.86287	2.86166	2.79541	2.79519	2.74607	2.72151	2.68997	2.68162	2.62645	1.96606	1.70454	1.57956	1.43837	1.2538	1.26607	1.11311	1.07163	0.903007	0.999226	1.01582	0.951793	0.87745	0.810952	0.835763	0.671856	0.669197	0.726399	0.798213	0.770065	0.822306
11	NaN	NaN	NaN	NaN	1.77787	1.78536	1.78735	1.79106	1.78398	1.78645	1.78396	1.77754	1.79841	1.78246	1.76461	1.76111	1.74926	1.74146	1.73067	1.71925	1.62712	1.5513	1.53718	1.5366	1.51654	1.51353	1.49055	1.43355	1.31293	1.15954	1.05249	0.918188	0.768582	0.876549	0.946769	0.913018	0.883192	0.874309	0.711088	0.671126	0.618809	0.686002	0.691027	0.612427	0.680883	0.697636	0.678101	0.591784	0.583942
12	3.83683	3.87326	3.86524	3.89539	3.88389	3.89001	3.89786	3.8977	3.83791	3.86369	3.83218	3.79804	3.79192	3.81562	3.78866	3.75948	3.7772	3.79397	3.83489	3.85225	3.78991	3.63761	3.50601	3.37063	3.27346	3.17844	3.07197	2.99872	2.6785	1.69255	1.50476	1.45142	1.50617	1.13562	1.12812	1.14768	1.33055	1.48948	1.48582	1.39696	1.32038	1.15772	1.0349	0.992854	1.05549	1.08861	1.18164	1.06853	1.1879
[truncated: 27 more columns]

## Sheet: Fig. 3c
Fig. 3c
time (min)	number of coacervates
0	0	0	0	0	0	0	0	0	0	0	0
0.560606	5	4	5	5	5	4	1	2	2	2	6
0.977273	3	4	4	3	5	5	1	0	2	3	4
1.39394	2	3	3	1	3	6	1	1	1	4	3
2.22727	3	2	2	1	3	5	1	1	1	4	2
3.06061	1	1	3	2	2	2	2	1	1	4	3
4.72727	1	2	2	1	1	2	1	1	1	2	2
6.39394	1	2	2	1	1	3	1	1	1	2	1

## Sheet: Fig. 3d
Fig. 3d
time (min)	size of coacervates
0.575758	26	44	32	26	12	31	32	26	69	26	12	9	9	21	12	32	21	21	9	9	9
0.969697	34	32	32	32	80	21	21	21	31	36	12	12	9	9	9	12
1.40152	37	37	52	37	70	80	12	37	21	16	60	16	80	21	12	9	12	4
2.24242	86	44	80	52	69	44	37	12	79	52	34	37	151	37	21	21	21	9	9	4
3.09848	96	156	26	69	37	52	86	37	37	37	26	44	115	166	37	37	26	12	12	12	8
4.73485	112	32	37	216	60	60	70	80	137	70	52	26	80	52	112	104	21	37
6.54545	37	51	166	146	208	140	156	112	32	112	37	104

## Sheet: Fig. 3e
Fig. 3e
liposome	coacervate phase intensity (a. u.), time interval 5 s
1	0.001	0.0245319	0.00305263	0.0765651	0.0152909	0	0	0.0150748	0.0059446	0.00894183	0	0.0281385	0.0715789	0.0358338	0.241889	0.353158	0.0330803	0.00585596	0.327352	0.389884	0.0978338	0.0326482	0.200028	0.155091	0.126726	0	0	0	0	0.0121108	0.0281385	0.122089	0.220127	0.159573	0	0	0	0	0.253463	0.242676	0.242305	0.234382	0	0.0268975	0.224515	0	0	0.0221717	0
2	0.001	0	0.00517401	0	0.0126893	0.021014	0.0231587	0.0595387	0.372904	0.112181	0.295398	0.715707	1.51611	1.72301	4.26685	5.5314	6.78805	9.20113	10.0945	10.4598	10.8765	10.827	10.4724	10.136	8.68959	8.04355	6.49159	6.01536	4.60395	4.70265	3.3212	3.14805	3.26404	2.78299	2.56652	2.30641	2.19086	1.79076	0.896844	1.40606	1.90971	1.49611	2.10374	1.63534	1.14607	0.897352	0.775778	0.965117	1.60327
3	0.001	0	0	0	0.002759	0.00562327	0.0110139	0	0	0.00540166	0	0	0	0	0	0.0263601	0.0133241	0.0649695	0.135568	0.0243989	0.0558006	0.167828	0.174227	0.152565	0.0482493	0.0211247	0.111934	0.591485	0.203114	0.285673	0.142864	0.134244	0.154488	0.0521053	0.121496	0.0318781	0.16841	0.166011	0.121025	0.268371	0.0213961	0.0509861	0.121524	0.15108	0.00262604	0.0372798	0	0.159889	0
4	0.001	0	0	0	0.00254056	0.00517804	0.0101418	0	0	0.00497398	0	0	0	0	0	0.024273	0.0122692	0.0598255	0.124834	0.0224671	0.0513825	0.15454	0.160433	0.140486	0.0444291	0.0194521	0.103071	0.544654	0.187032	0.263055	0.131553	0.123615	0.142256	0.0479798	0.111876	0.0293541	0.155076	0.152867	0.111443	0.247123	0.0197021	0.0469493	0.111902	0.139118	0.00241812	0.0343281	0	0.14723	0
5	0.001	0.0156158	0.0157382	0.0440669	0.169437	0.0271554	0.175145	0	0.00314254	0.0396388	0.199398	0.436583	0.281925	0.248036	0.371906	0.11908	0.835757	0.0893684	0	0	0.386619	0.658525	0.0110652	0.658734	0.334961	0.712412	0.648067	0.95074	1.72749	1.82653	2.13122	2.85477	2.77745	3.08306	2.79311	2.80047	4.27897	4.55008	4.90433	5.40813	4.65309	5.58118	5.55853	5.45668	4.30932	6.25021	6.55443	6.40515	6.68543
6	0.001	0.005795	0	0	0	0	0	0.03163	0.02649	0	0.0206	0	0.01245	0.02004	0.032195	0.109505	0.16781	0.02734	0.40486	0.08408	0.057345	0.334775	0.521935	0.290625	0.27677	0.161585	0.23221	0.184405	0.28394	0.296175	0.35027	0.115255	0.36944	0.558665	0.2389	0.3012	0.126175	0.637435	0.184295	0.25818	0	0.345405	0.157045	0.400375	0.408515	0.456525	0.82615	0.858775	0.04894
7	0.001	0	0.0604683	0	0.0056882	0	0	0.0258086	0	0	0	0	0	0	0	0	0.0251301	0	0.00285685	0	0	0	0.00283134	0	0.0524997	0	0.0554994	0.143302	0	0.0148199	0	0.0141873	0	0	0	0	0	0	0	0.096832	0.0145189	0	0	0.0229823	0	0.115223	0	0	0
8	0.001	0	0	0.002545	0	0	0	0	0	0	0	0	0	0	0	0	0.062355	0	0	0	0	0	0	0	0	0	0.00514	0	0	0	0	0	0	0.02468	0	0	0	0	0	0	0	0	0	0	0	0	0	0	0
9	0.001	0.00338135	0.0172241	0.0172363	0.069043	0.0101929	0	0.127344	0.193494	0.234326	1.35193	1.39287	0.4026	0.154529	0.160657	0	0	0.0714233	0.0356445	0.00341797	0.160168	0.20835	0.192798	0.00357666	0	0.123718	0	0.278906	0	0	0	0	0.127637	0.263806	0.251917	0.164417	0.0109009	0	0.310364	0.152759	0	0.003479	0.254199	0	0	0	0	0	0
10	0.001	0.0200948	0.00276333	0	0.036299	0.016684	0	0.0343508	0.234732	0	0.0113077	0.107521	0.045751	0.0829518	0.160042	0.121679	0.0769973	0.305018	0.198595	0.176564	0.26051	0.267094	0.108359	0.397214	0.470956	0.113522	0.141352	0.683738	1.4232	1.7513	0.967592	0.963834	1.438	1.45124	1.53106	1.12395	0.346716	0.544138	0.552856	1.2012	0.687571	1.11427	1.07567	0.379061	0.689473	0.66484	0.831865	1.19583	2.95865
11	0.001	0	0	0	0	0	0	0.0285246	0.0277168	0	0	0.0105624	0	0.0373419	0.027191	0.0298659	0.040756	0.005205	0.123304	0.00847432	0.0537342	0.0252248	0.0844765	0.116034	0.0555251	0.0436824	0.0546487	0.107209	0.053094	0.0906188	0.0585048	0.0740055	0.0307575	0.0067825	0	0.022931	0.0172992	0.0355053	0.170142	0.166072	0	0	0.124036	0.0655159	0.221643	0.271773	0.0017223	0.220843	0.00887822
[truncated: 36 more columns]

## Sheet: Fig. 3f
Fig. 3f
liposome	dilute phase intensity (a. u.), time interval 5 s
1	2.52142	2.52307	2.42154	2.31244	2.3415	2.38249	2.47582	2.55958	2.71095	2.77819	2.75756	2.76781	2.76567	2.76656	2.72348	2.69583	2.7635	2.74131	2.6416	2.63503	2.65672	2.69468	2.66387	2.65854	2.64569	2.66322	2.63528	2.59998	2.58915	2.58719	2.76797	2.50993	2.47709	2.49102	2.48071	2.45335	2.36833	2.35231	2.2842	2.25574	2.22926	2.18479	2.19999	2.17104	2.09744	2.10474	2.10209	2.0704	2.03618
2	1.95922	1.84425	1.92112	1.88718	1.97153	2.00766	2.07401	2.14707	2.17959	2.31698	2.35847	2.36681	2.28526	2.36931	2.03667	1.91059	1.75528	1.44797	1.31484	1.30121	1.26968	1.27113	1.30692	1.36445	1.51756	1.59634	1.80182	1.86582	2.01758	1.97585	2.18006	2.19221	2.181	2.23071	2.25172	2.29514	2.28674	2.32375	2.42226	2.33927	2.25289	2.34197	2.21454	2.30671	2.37553	2.38577	2.38751	2.36981	2.26695
3	2.27227	2.21853	2.20352	2.17717	2.16581	2.17066	2.20857	2.17338	2.15788	2.09372	2.11824	2.14472	2.19939	2.24699	2.23896	2.26883	2.35269	2.44938	2.43288	2.4288	2.41674	2.47238	2.51155	2.50238	2.53668	2.51572	2.51929	2.43739	2.49503	2.46403	2.4794	2.45709	2.41799	2.44221	2.38524	2.37863	2.3318	2.33937	2.32387	2.28756	2.30337	2.25899	2.26034	2.23341	2.25763	2.19896	2.2074	2.16498	2.17183
4	2.17408	2.13462	2.1225	2.098	2.07595	2.09537	2.12966	2.09961	2.07914	2.02396	2.03377	2.06505	2.12122	2.16413	2.15768	2.18523	2.27269	2.36572	2.35178	2.34609	2.33636	2.3909	2.43212	2.427	2.45568	2.43818	2.44119	2.36526	2.41923	2.377	2.40074	2.37683	2.3352	2.36062	2.30659	2.30203	2.26493	2.26554	2.24693	2.20889	2.23007	2.185	2.18422	2.15872	2.17815	2.13371	2.13333	2.09524	2.09925
5	0.724449	0.73013	0.711157	0.726453	0.732621	0.785644	0.786662	0.862667	0.846361	0.823473	0.810984	0.761699	0.785998	0.795398	0.772145	0.824756	0.770952	0.854157	0.909765	0.945002	0.940754	0.925483	1.03873	0.933564	1.01676	1.00489	1.08026	1.08032	1.03771	1.06827	1.00104	0.993478	1.0293	1.01105	1.05341	1.05091	0.954646	0.920705	0.896705	0.826134	0.893716	0.809048	0.811948	0.864613	1.15783	0.741757	0.70626	0.702105	0.694791
6	2.46717	2.58083	2.55257	2.56489	2.57433	2.55679	2.56394	2.61527	2.66393	2.68949	2.67818	2.65511	2.60186	2.55106	2.48022	2.44543	2.39622	2.33756	2.26072	2.2686	2.24471	2.16879	2.0939	2.08535	2.03764	2.05457	2.00448	2.08041	2.03419	2.02434	2.05491	2.13077	2.13297	2.10485	2.14517	2.13578	2.17925	2.08419	2.16606	2.15287	2.21491	2.13902	2.16531	2.11809	2.05971	2.04495	1.904	1.88158	2.04154
7	2.62938	2.6097	2.58204	2.57625	2.58676	2.57064	2.5695	2.55662	2.55157	2.55262	2.56208	2.55064	2.56978	2.59102	2.61279	2.61317	2.65278	2.65932	2.62146	2.55948	2.46879	2.48362	2.42622	2.38668	2.36259	2.37927	2.35234	2.32759	2.317	2.30657	2.25941	2.22824	2.1675	2.1272	2.07147	2.05254	2.02135	1.99608	1.97139	1.95657	1.93878	1.90884	1.90329	1.89187	1.87605	1.83466	1.82293	1.78946	1.78035
8	1.9636	1.96797	1.99456	2.00048	2.00569	1.97921	1.97253	1.97561	1.9516	1.94281	1.92714	1.92193	1.90738	1.90047	1.89433	1.89026	1.85306	1.8796	1.85588	1.87204	1.87674	1.87967	1.86688	1.88376	1.8947	1.89678	1.89622	1.89632	1.90684	1.88531	1.89828	1.86343	1.85258	1.82495	1.80814	1.79828	1.79935	1.76842	1.75702	1.73283	1.69122	1.6749	1.64453	1.64757	1.64441	1.63881	1.63738	1.63029	1.60394
9	1.31025	1.28877	1.32925	1.40502	1.36405	1.35186	1.33439	1.3534	1.42907	1.51042	1.40997	1.39312	1.52963	1.39175	1.3011	1.20131	1.20602	1.25771	1.21004	1.28861	1.1956	1.14319	1.09916	1.15211	1.10233	1.02485	1.04436	0.941736	0.963826	0.958154	0.905852	0.866948	0.869182	0.811216	0.762107	0.742144	0.784133	0.748906	0.712935	0.69845	0.737483	0.664146	0.653557	0.671606	0.680957	0.673223	0.698743	0.703311	0.671514
10	2.20889	2.27148	2.21709	2.26749	2.22639	2.2354	2.18804	2.13525	2.13602	2.12035	2.10452	2.07484	2.12491	2.06885	2.05553	2.10089	2.03465	2.01079	2.06868	2.09193	2.05938	2.02314	1.99846	2.01947	1.95834	2.06131	2.08425	1.98262	1.8854	1.86637	1.92364	1.88644	1.82201	1.78823	1.72761	1.75206	1.96628	1.92897	1.87154	1.74221	1.88218	1.83761	1.74086	1.82325	1.72856	1.65249	1.59355	1.62937	1.4134
11	0.596793	0.600288	0.592571	0.588967	0.574236	0.58152	0.582939	0.56923	0.557136	0.558253	0.551907	0.545991	0.543794	0.541201	0.518846	0.52633	0.521645	0.531762	0.486997	0.507561	0.509014	0.509674	0.48961	0.475147	0.485283	0.489069	0.482277	0.46592	0.480191	0.48157	0.47474	0.465275	0.481872	0.460456	0.469407	0.457226	0.471369	0.458104	0.462747	0.442125	0.478866	0.470008	0.457171	0.499922	0.474711	0.464236	0.507036	0.481931	0.556081
[truncated: 36 more columns]

[truncated: 7 more sheets: Fig. 4d, Suppl. Fig. 2b, Suppl. Fig. 2c, Suppl. Fig. 3a, Suppl. Fig. 3b, Suppl. Fig. 5b, Suppl. Fig. 5c]
